# Supplementary material for: Studies on the Role of Compartmentalized Profiles of Cytokines in the Risk of Hepatocellular Carcinoma
Source: Int J Mol Sci. 2023 Aug 30;24(17):13432. doi: 10.3390/ijms241713432 (PMC10563083; doi:10.3390/ijms241713432)
Supplement: Supplementary file 1 [file ijms-24-13432-s001.zip]

Archive with 1 entries (1 files):
- ijms-2519995-supplementary.pdf
